# Supplementary material for: Crocin Protects the 661W Murine Photoreceptor Cell Line against the Toxic Effects of All-Trans-Retinal
Source: Int J Mol Sci. 2024 Sep 20;25(18):10124. doi: 10.3390/ijms251810124 (PMC11432120; doi:10.3390/ijms251810124)
Supplement: Supplementary file 1 [file ijms-25-10124-s001.zip]

Archive with 1 entries (1 files):
- ijms-3158363-supplementary.pdf
